# Supplementary material for: The role of alien species on plant-floral visitor network structure in invaded communities
Source: PLoS One. 2019 Nov 8;14(11):e0218227. doi: 10.1371/journal.pone.0218227 (PMC6839871; doi:10.1371/journal.pone.0218227)
Supplement: S1 Dataset — (XLSX) [file pone.0218227.s006.xlsx]

## Sheet: Codes
Pollinators						Plants
Order	Family	Species/morphospecies	Code			Family	Species	Code	Native
Diptera	Bombyliidae	Exoprosa sp	B1			Amaranthaceae	Alternanthera microcephala	Almi	NNS
Diptera	Bombyliidae	Crysanthrax dispar	B2			Amaranthaceae	Amaranthus greggii	Amgr	NNS
Diptera	Bombyliidae	Crysanthrax editilius	B3			Amaranthaceae	Atriplex tampicensis	Atta	NS
Diptera	Bombyliidae	Paravilla sp	B4			Bataceae	Batis maritima	Bama	NS
Diptera	Bombyliidae	Crysntrax cypris	B5			Asteraceae	Bidens pilosa	Bipi	NNS
Diptera	Bombyliidae	Bombilide6	B6			Amaranthaceae	Blutaparon vermiculare	Blve	NS
Diptera	Bombyliidae	Crysntrax dispar	B7			Brassicaceae	Cakile edentula	Caed	NS
Diptera	Bombyliidae	Bombilide8	B8			Fabaceae	Canavalia rosea	Caro	NS
Diptera	Bombyliidae	Bombilide9	B9			Commelinaceae	Commelina elegans	Coel	NNS
Diptera	Bombyliidae	Bombilide10	B10			Nyctaginaceae	Commicarpus scandens	Cosc	NNS
Diptera	Bombyliidae	Bombilide11	B11			Euphorbiaceae	Croton punctatum	Crpu	NS
Diptera	Bombyliidae	Bombilide12	D1			Euphorbiaceae	Euphorbia cyathophora	Eucy	NNS
Diptera	Bombyliidae	Bombilide13	D2			Euphorbiaceae	Euphorbia mesembryanthemifolia	Eume	NS
Diptera	Bombyliidae	Geron sp	D3			Asteraceae	Flaveria linearis	Flli	NS
Diptera	Bombyliidae	Bombilide15	D4			Amaryllidaceae	Hymenocalix littoralis	Hyli	NS
Diptera	Bombyliidae	Bombilide16	D5			Convolvulaceae	Ipomoea pes-caprae	Ippe	NS
Diptera	Bombyliidae	Bombilide17	D6			Amaranthaceae	Iresine diffusa	Irdi	NS
Diptera	Bombyliidae	Bombilide18	D7			Verbenaceae	Lantana involucrata	Lain	NNS
Diptera	Bombyliidae	Bombilide19	D8			Solanaceae	Lycium carolinianum	Lyca	NS
Diptera	Bombyliidae	Bombilide20	D9			Malvaceae	Malvaviscus arboreus	Maar	NS
Diptera	Bombyliidae	Bombilide21	D11			Celastraceae	Maytenus phyllantoides	Maph	NS
Diptera	Bombyliidae	Bombilide22	D12			Asteraceae	Melanthera nivea	Meni	NNS
Diptera	Muscidae	Muscide	M			Nyctaginaceae	Okenia hypogea	Okhy	NS
Diptera	Syrphidae	Syrphidae1	S1			Passifloraceae	Passiflora foetida	Pafo	NNS
Diptera	Syrphidae	Syrphidae2	S2			Verbenaceae	Phylla nodiflora	Phno	NS
Diptera	Syrphidae	Syrphidae3	S3			Asteraceae	Porophyllum punctatum	Popu	NS
Hymenoptera	Apidae	Apis mellifera	Am			Portulacaceae	Portulaca oleraceae	Pool	NNS
Hymenoptera	Apidae	Xylocopa mexicanorum	Xm			Goodeniaceae	Scaevola plumieri	Scpl	NS
Hymenoptera	Halictidae	Halictide 1	Ha			Aizoaceae	Sesuvium portulacastrum	Sepo	NS
Hymenoptera	Halictidae	Lassoiglosum sp	La			Amaranthaceae	Suaeda linearis	Suli	NS
Hymenoptera	Megachilidae	Megachile zaptlana	Mh			Surianaceae	Suriana maritima	Suma	NS
Hymenoptera	Megachilidae	Megachilide1	Mm			Zygophyllaceae	Tribulus cistoides	Trci	NS
Hymenoptera	Scoliidae	Scolide1	Av7			Malvaceae	Waltheria rotundifolia	Waro	NS
Hymenoptera	Scoliidae	Scolide 2	Av14
Hymenoptera	Vespidae	Polistes nasidens	Pn
Hymenoptera	Vespidae	Polistes sp1	C1
Hymenoptera	Vespidae	Polistes sp2	Pol
Hymenoptera	Vespidae	Polistes sp 3	C2
Hymenoptera	Vespidae	Polistes sp 4	C3
Hymenoptera	Vespidae	Micodynerus sp	Av16
Hymenoptera	Vespidae	Vespide2	Av1
Hymenoptera	Vespidae	Vespide3	Av2
Hymenoptera	Vespidae	Vespide4	Av3
Hymenoptera	Vespidae	Vespide5	Av4
Hymenoptera	Vespidae	Vespide6	Av5
Hymenoptera	Vespidae	Vespide7	Av6
Hymenoptera	Vespidae	Vespide9	Av8
Hymenoptera	Vespidae	Zethus sp	Av9
Hymenoptera	Vespidae	Vespide11	Av10
Hymenoptera	Vespidae	Vespide12	Av11
Hymenoptera	Vespidae	Vespide13	Av12
Hymenoptera	Vespidae	Vespide14	Av13
Hymenoptera	Vespidae	Vespide16	Av15
Lepidoptera	Hesperiidae	Cymaenes trebius	Lp
Lepidoptera	Hesperiidae	Hesperidae	L5
Lepidoptera	Hesperiidae	Urbanus doryssus	L6
Lepidoptera	Hesperiidae	Hesperidae	L8
Lepidoptera	Lycaenidae	Lycaenidae1	L3
Lepidoptera	Lycaenidae	Lycaenidae2	L7
Lepidoptera	Lycaenidae	Lycaenida3	L9
Lepidoptera	Lycaenidae	Lycaenidae4	L10
Lepidoptera	Pieridae	Ascia monuste	Amo
Lepidoptera	Pieridae	Ascia josephina	Aj
Lepidoptera	Pieridae	Ascia sp	Asp
Lepidoptera	Pieridae	Prysitas sp	L1
Lepidoptera	Pieridae	Phoebis sp	L11
Lepidoptera	Nymphalidae	Danaus erisimus	Dae
Lepidoptera	Nymphalidae	Agraullis vanillae	Ava
Lepidoptera	Nymphalidae	Junonia scenia	Js
Lepidoptera	Nymphalidae	Nymphalide1	L2
Lepidoptera	Riodinidae	Riodinide1	L4
Lepidoptera	Riodinidae	Riodinide2	L13
Lepidoptera	Riodinidae	Rionidae3	L12

## Sheet: Playa Maya
	Pollinators code
Plant code	Am	Lp	B3	B5	Av15	B7	B6	Js	S1	B4	B2	B10	D3	Asp	Mh	D12	Amo	M	La	B9	B11	C1	Aj	B1	D4	Av16	L5	Pn	Av12	D1	Mm	Av7	Av8	De	L10	L2
Blve	108	132	81	120	85	71	35	67	68	54	42	6	2	1	16	15	0	8	12	7	7	0	0	0	0	1	3	2	0	2	2	0	1	1	0	0
Caed	399	21	64	5	31	8	19	0	0	0	3	27	4	20	0	0	12	0	0	4	0	0	1	6	0	0	0	0	2	0	0	0	0	0	0	0
Bipi	42	13	0	1	0	20	26	1	0	0	0	0	23	6	9	0	0	0	0	0	0	0	6	0	5	2	0	0	0	0	0	1	0	0	1	1
Ippe	67	1	0	0	0	0	0	0	0	0	0	0	0	0	0	0	0	0	0	0	0	4	0	0	0	0	0	1	0	0	0	0	0	0	0	0
Eucy	0	0	0	0	0	7	0	0	0	0	0	0	0	0	0	0	0	5	0	0	0	4	0	0	0	0	0	0	0	0	0	0	0	0	0	0
Suma	0	10	0	0	0	3	0	0	0	0	0	0	0	0	0	0	1	0	0	0	0	0	0	0	0	0	0	0	0	0	0	0	0	0	0	0
Crpu	5	3	0	0	0	0	0	0	0	0	0	0	0	0	0	0	0	0	0	0	0	0	0	0	0	0	0	0	0	0	0	0	0	0	0	0
Atta	0	0	0	0	0	0	0	0	0	0	0	0	0	0	0	0	0	0	0	0	1	0	0	0	0	0	0	0	0	0	0	0	0	0	0	0
The numbers that appear in the cells refer to the number of visits observed

## Sheet: Chapo 1
	Pollinator code
Plant code	Am	Lp	B3	C1	B5	S1	Pol	La	B6	Av15	D3	Av9	Mh	Amo	Av16	B7	Js	B11	D7	D12	B4	Aj	Av2	Av12	Av7	Av3	L12	Asp	Av	Av10	De
Caed	1702	121	20	3	1	0	21	0	15	18	7	2	0	0	0	0	1	0	0	0	0	0	0	0	0	0	0	0	0	1	1
Blve	20	40	127	82	75	72	0	26	7	0	0	0	12	0	11	12	10	10	6	6	5	0	4	0	0	1	0	0	0	0	0
Atta	46	0	0	0	0	0	15	0	0	0	0	0	0	0	0	0	0	0	0	0	0	0	0	0	0	0	0	0	0	0	0
Waro	19	0	0	0	0	0	5	0	0	0	1	10	0	0	0	0	0	0	0	0	0	0	0	0	0	0	0	0	0	0	0
Okhy	25	0	0	0	0	0	0	0	0	0	0	0	0	7	0	0	0	0	0	0	0	0	0	0	0	0	0	0	0	0	0
Bipi	6	3	0	0	0	0	0	0	0	0	8	0	3	0	0	0	0	0	0	0	0	0	0	0	3	0	0	0	1	0	0
Flli	9	0	7	0	0	0	0	0	0	0	0	0	1	3	0	0	0	0	0	0	0	0	0	0	0	0	0	1	0	0	0
scpl	6	3	0	0	0	0	0	2	1	0	0	0	0	0	1	0	0	0	0	0	0	4	0	0	0	1	2	0	0	0	0
Suma	6	0	0	0	0	0	2	0	0	0	0	4	0	3	0	0	0	0	0	0	0	0	0	0	0	0	0	0	0	0	0
Amgr	0	0	0	0	0	0	5	0	0	0	0	0	0	0	0	0	0	0	0	0	0	0	0	4	0	0	0	0	0	0	0
Caro	0	9	0	0	0	0	0	0	0	0	0	0	0	0	0	0	0	0	0	0	0	0	0	0	0	0	0	0	0	0	0
Sepo	2	2	0	0	0	0	0	2	0	0	1	0	0	0	0	0	0	0	0	0	0	0	0	0	0	0	0	0	0	0	0
The numbers that appear in the cells refer to the number of visits observed

## Sheet: Chapo 2
	Pollinator code
Plant code	Am	C1	Mh	Lp	Av16	Amo	B6	La	De	B7	D3	Av7	B3	Asp	Aj	Av9	Av2	Av	B2	B5	L1	Pn	Av5	Av12	D12	Js	B4	D4	S1	Av15	Pol	B11	L12	Mm	M
Scpl	992	0	0	0	0	5	0	0	0	0	0	0	0	11	3	0	0	0	0	0	9	0	0	0	0	0	0	0	0	0	0	0	0	0	0
Caed	523	32	2	14	0	0	8	2	0	3	8	0	0	0	0	0	0	0	3	0	0	0	0	0	0	0	2	0	0	0	0	0	1	0	0
Bipi	184	0	34	53	0	50	24	2	21	15	1	17	0	5	7	0	0	12	0	0	0	0	0	0	5	0	0	0	0	0	2	1	0	0	1
Almi	0	145	9	0	41	0	10	26	0	0	0	0	15	0	0	3	13	0	7	10	0	5	5	5	0	4	2	0	2	2	0	0	0	1	0
Okhy	125	0	0	5	0	2	0	0	0	0	0	0	0	0	4	0	0	0	0	0	0	0	0	0	0	0	0	2	0	0	0	0	0	0	0
Boer	4	3	0	0	16	0	0	1	0	0	0	0	0	0	0	11	0	0	0	0	0	0	0	0	0	0	0	0	0	0	0	0	0	0	0
Atta	0	0	30	0	0	0	0	2	0	0	0	0	0	0	0	0	0	0	0	0	0	0	0	0	0	0	0	0	0	0	0	0	0	0	0
Sepo	16	4	1	6	0	0	0	1	0	0	0	0	0	0	0	0	0	0	0	0	0	0	0	0	0	0	0	0	0	0	0	0	0	0	0
Blev	0	1	0	0	9	0	3	0	0	0	6	0	2	0	0	0	0	0	0	0	0	0	0	0	0	0	0	4	2	0	0	0	0	0	0
Meni	1	0	6	0	0	0	0	0	0	2	5	0	0	0	0	0	0	0	0	0	0	0	0	0	0	0	0	0	0	0	0	0	0	0	0
Caro	0	3	0	1	0	1	0	0	0	0	0	0	0	0	0	0	0	0	0	0	0	0	0	0	0	0	0	0	0	0	0	0	0	0	0
Eucy	0	0	3	0	0	0	0	0	0	0	0	0	0	0	0	0	0	0	0	0	0	0	0	0	0	0	0	0	0	0	0	0	0	0	0
Eume	0	0	0	0	1	0	0	0	0	0	0	0	0	0	0	0	0	0	0	0	0	0	0	0	0	0	0	0	0	0	0	0	0	0	0
Hyli	0	0	0	0	0	1	0	0	0	0	0	0	0	0	0	0	0	0	0	0	0	0	0	0	0	0	0	0	0	0	0	0	0	0	0
The numbers that appear in the cells refer to the number of visits observed

## Sheet: Sisal
	Pollinator code
Plant code	Am	Aj	Amo	Asp	Av16	Av2	Av3	Av4	Av9	Av12	Av11	B3	B5	B10	B11	C1	C2	D3	D5	Js	L4	L10	L12	La	Lp	S1	S2
Caed	1726	113	29	2	15	3	17	0	5	2	0	6	10	9	0	0	6	1	6	2	0	2	0	2	2	0	1
Scpl	983	50	0	0	4	0	0	16	2	3	0	5	0	0	0	5	0	5	0	2	0	0	0	0	0	2	0
Amgr	68	0	0	21	3	7	0	0	0	3	0	0	0	0	0	0	0	0	0	0	0	0	0	0	0	0	0
Ippe	92	0	0	0	0	0	0	0	0	0	0	0	0	0	0	0	0	0	0	0	0	0	0	0	0	0	0
Bipi	23	5	0	0	0	0	0	0	5	0	0	0	0	0	0	0	0	0	0	0	0	0	3	0	0	0	0
Sepo	19	2	0	0	0	4	0	0	0	2	0	0	0	0	0	1	0	0	0	1	0	2	0	0	0	0	0
Atta	0	0	0	0	0	7	0	0	0	0	12	0	0	0	7	0	0	0	0	0	0	0	0	0	0	0	0
Eucy	0	0	1	0	0	0	0	0	0	0	0	0	0	0	0	0	0	0	0	0	5	0	0	0	0	0	0
Suma	0	0	0	0	0	0	0	0	0	4	0	0	0	0	0	0	0	0	0	0	0	0	0	0	0	0	0
Caro	0	0	0	0	0	0	0	0	1	0	0	0	0	0	0	0	0	0	0	0	0	0	0	0	0	0	0
Crpu	0	0	0	0	0	0	0	0	1	0	0	0	0	0	0	0	0	0	0	0	0	0	0	0	0	0	0
The numbers that appear in the cells refer to the number of visits observed

## Sheet: Telchac
	Pollinator code
Plant code	Am	Amo	Mh	B1	Lp	B10	D3	D4	La	Asp	C1	S1	L10	Aj	B7	L8	B3	B4	L2	Av11	Av12	B11	Av	Av10	B8	D9	L13	Av16	B6	B9	L1	L12	Av14	B5	M	Pol
Scpl	270	97	38	0	25	0	8	9	17	12	3	3	2	11	1	4	0	0	0	0	0	0	3	0	0	0	0	2	2	0	2	2	1	0	1	0
Caed	133	2	17	15	4	2	12	16	3	12	15	9	0	0	4	2	5	0	0	0	0	0	0	3	0	3	1	0	0	2	0	0	0	0	0	0
Almi	6	3	12	7	0	13	1	2	4	2	3	0	0	1	3	0	4	5	0	4	6	1	0	0	3	0	0	0	0	0	0	0	0	1	0	0
Crpu	53	0	0	0	0	0	0	0	0	0	0	4	0	0	0	0	0	6	0	0	0	0	0	0	0	0	0	0	0	0	0	0	0	0	0	1
Amgr	0	2	0	11	0	17	3	0	0	0	0	0	3	0	0	0	0	0	0	5	0	5	0	0	0	0	0	0	0	0	0	0	0	0	0	0
Sepo	0	0	0	11	2	0	0	0	0	0	0	0	4	0	2	5	2	0	2	0	0	0	0	0	0	0	2	0	0	0	0	0	0	0	0	0
Coel	15	0	0	2	0	7	0	0	0	0	3	0	0	0	0	0	0	0	0	0	0	0	0	0	0	0	0	0	0	0	0	0	0	0	0	0
Meni	0	1	0	0	3	0	5	1	0	0	0	0	0	0	2	0	0	0	8	0	0	0	0	0	0	0	0	0	0	0	0	0	0	0	0	0
Trci	0	0	0	0	0	0	1	2	5	0	0	0	4	0	0	0	0	0	0	0	0	0	0	0	0	0	0	0	0	0	0	0	0	0	0	0
Bipi	2	1	0	0	0	0	3	0	0	0	0	0	0	3	0	1	0	0	0	0	0	0	1	0	0	0	0	0	0	0	0	0	0	0	0	0
Suma	0	0	0	0	7	0	0	0	0	0	0	0	2	0	0	0	0	0	0	0	0	0	0	0	0	0	0	0	0	0	0	0	0	0	0	0
Eucy	0	0	0	0	0	0	0	0	0	0	0	6	0	0	0	0	0	0	0	0	0	0	0	0	0	0	0	0	0	0	0	0	0	0	0	0
Okhy	0	0	0	2	0	0	0	0	0	0	0	0	0	0	0	0	0	0	0	0	0	0	0	0	0	0	0	0	0	0	0	0	0	0	0	0
Atta	0	0	0	0	0	0	0	0	0	0	0	0	1	0	0	0	0	0	0	0	0	0	0	0	0	0	0	0	0	0	0	0	0	0	0	0
The numbers that appear in the cells refer to the number of visits observed

## Sheet: Chabihau
	Pollinator code
Plant code	Am	Amo	Asp	D3	La	Av16	Lp	D6	C1	Js	De	B11	Aj	B10	M	L9	L10	B5	Mh	L1	L12	L2	Xm	Av	Av9	Ha	L7	S1
Caed	480	36	7	9	18	6	3	1	0	1	1	2	1	0	0	0	0	0	5	0	0	0	0	0	0	0	0	0
Bipi	128	5	3	15	2	1	6	2	8	3	12	0	0	0	0	7	1	0	0	0	1	3	0	1	0	1	1	0
Suma	88	27	45	0	2	0	0	0	0	0	1	0	4	0	0	0	0	0	0	3	1	0	0	0	0	0	0	0
Sepo	109	0	3	3	7	0	14	1	4	6	0	0	0	0	0	0	6	0	0	0	0	0	0	0	0	0	0	0
Amgr	28	0	0	1	0	4	0	3	4	0	0	7	0	0	8	0	0	0	0	0	0	0	0	0	1	0	0	0
Waro	51	0	0	0	0	1	0	0	2	2	0	0	0	0	0	0	0	0	0	0	0	0	0	0	0	0	0	0
Meni	22	0	1	9	0	0	3	0	0	2	0	0	4	0	0	0	0	0	0	0	1	0	0	0	0	0	0	0
Coel	0	0	0	0	9	7	0	0	0	0	0	0	0	8	0	0	0	0	0	0	0	0	0	0	0	0	0	0
Eucy	0	0	0	1	0	16	0	0	0	0	0	0	0	0	0	0	0	5	0	0	0	0	0	0	0	0	0	1
Phno	1	0	0	3	0	0	0	11	0	0	0	1	0	0	0	0	0	0	0	0	0	0	0	0	0	0	0	0
Crpu	8	0	0	0	0	0	0	0	0	0	0	0	0	0	0	0	0	0	0	0	0	0	0	0	0	0	0	0
Atta	0	0	0	0	1	0	0	0	0	0	0	3	0	0	0	0	0	1	0	0	0	0	0	0	0	0	0	0
Almi	0	0	0	1	0	0	0	1	0	0	0	0	0	1	0	0	0	0	0	0	0	0	0	0	0	0	0	0
Caro	0	0	0	0	0	0	1	0	0	0	0	0	0	0	0	0	0	0	0	0	0	0	2	0	0	0	0	0
Pafo	2	0	0	0	0	0	1	0	0	0	0	0	0	0	0	0	0	0	0	0	0	0	0	0	0	0	0	0
Pool	0	0	0	0	3	0	0	0	0	0	0	0	0	0	0	0	0	0	0	0	0	0	0	0	0	0	0	0
Okhy	0	0	0	0	0	0	0	0	0	1	0	0	0	0	0	0	0	0	0	0	0	0	0	0	0	0	0	0
The numbers that appear in the cells refer to the number of visits observed

## Sheet: Cancunito
	Pollinator code
Plant code	Am	B1	Aj	Amo	B5	B7	D2	Lp	Av9	Av	La	Av16	Mh	Av1	B6	L10	D4	Js	L6	Av10	D3	L11
Scpl	346	10	95	61	0	0	0	9	4	10	0	4	0	5	0	0	2	0	2	0	0	1
Crpu	391	48	1	0	29	0	1	0	8	0	1	2	6	0	0	2	0	1	0	1	0	0
Eucy	3	155	0	0	8	9	11	0	0	0	0	0	0	0	0	0	0	0	0	0	0	0
Caed	110	3	0	0	4	6	1	0	0	0	4	0	0	0	2	1	0	0	0	0	0	0
Meni	11	2	0	0	2	0	2	1	0	0	3	0	0	0	3	0	1	0	0	0	1	0
Lain	0	0	2	0	0	0	0	4	0	0	0	0	0	0	0	0	0	0	0	0	0	0
Amgr	0	2	0	0	0	0	0	0	0	0	0	0	0	0	0	0	0	1	0	0	0	0
Lyca	1	0	0	0	0	0	0	0	0	0	0	0	0	0	0	0	0	0	0	0	0	0
The numbers that appear in the cells refer to the number of visits observed

## Sheet: Charcas
	Pollinator code
Plant code	Av16	La	M	B11	Mh	Am	Js	B5	Av4	C1	B7	D3	L10	C3	D4	Av9	Av6	D5	D8	L8	L3	Lp	C2	D1	Aj	Asp	Av12	Amo	B9	S1
Almi	96	16	0	0	14	0	0	2	0	0	0	0	0	0	0	0	0	0	0	1	0	0	0	0	0	0	0	0	1	1
Maph	0	5	39	28	0	0	0	12	18	0	0	0	0	9	0	0	0	0	0	0	0	0	4	0	0	0	0	0	0	0
Caed	0	13	0	0	14	0	4	0	0	3	5	0	9	0	6	0	5	0	6	3	1	2	0	0	0	0	0	0	0	0
Lain	2	0	0	0	0	24	23	0	0	10	3	0	0	0	0	0	0	0	0	0	0	3	0	1	0	0	0	1	0	0
Amgr	6	1	0	3	0	3	0	7	0	0	4	0	6	0	0	0	2	0	0	0	2	0	0	0	2	0	0	0	0	0
Lyca	1	5	0	0	0	0	0	0	0	0	0	12	0	0	3	0	0	0	0	0	3	1	0	3	0	0	0	0	0	0
Sepo	2	1	0	0	2	2	0	1	0	0	0	0	0	0	0	0	0	6	0	2	0	0	0	0	0	0	0	0	0	0
Suma	0	10	0	0	1	0	0	0	0	0	0	0	0	0	0	0	0	0	0	0	0	0	0	0	0	3	0	0	0	0
Crpu	3	0	0	0	0	0	0	3	0	1	0	3	0	0	0	0	0	0	0	0	0	0	0	0	0	0	2	0	0	0
Poro	0	0	0	0	0	0	0	0	0	0	3	0	0	0	0	6	0	0	0	0	0	0	0	0	0	0	0	0	0	0
Atta	0	0	0	0	0	0	0	0	0	2	0	0	0	0	0	2	0	0	0	0	0	0	0	0	1	0	0	0	0	0
The numbers that appear in the cells refer to the number of visits observed

## Sheet: Punta Meco
	Pollinator code
Plant code	Am	Lp	Av13	C1	Av16	Pol	La	Av9	M	B1	Av6	B5	Av12	Amo	B3	D3	Av5	B7	Js	Aj	B6	D4	L2	Mh	Asp	D1	D8	L5	Av10	B11	L8	S1
Crpu	823	2	14	13	0	0	7	7	10	4	0	8	1	0	0	0	5	2	2	0	0	0	0	2	0	2	2	0	0	0	0	1
Caed	194	42	0	0	2	0	5	0	5	0	0	0	8	0	3	1	0	3	0	0	3	0	0	0	0	0	0	0	1	0	0	0
Scpl	209	12	0	6	0	0	2	0	0	0	0	2	0	4	0	0	0	0	0	0	0	1	0	0	0	0	0	0	0	0	0	0
Meni	95	18	5	11	0	12	2	0	0	1	0	0	0	0	0	2	0	0	2	0	0	0	3	1	0	0	0	0	0	0	1	0
Cosc	78	0	9	0	4	15	0	2	0	4	0	0	0	0	0	0	0	0	0	0	0	0	0	0	0	0	0	0	0	0	0	0
Almi	2	2	43	2	9	0	3	3	0	5	1	0	0	0	0	4	0	0	0	0	0	0	0	0	0	0	0	0	0	1	0	0
Sepo	20	3	1	0	1	0	2	0	0	0	0	0	0	0	0	0	0	0	0	3	0	0	0	0	2	0	0	0	0	0	0	0
Suma	22	0	0	0	0	0	0	0	0	0	0	0	0	4	0	0	0	0	0	0	0	2	0	0	0	0	0	0	0	0	0	0
Amgr	0	1	0	0	11	0	0	0	0	0	11	0	0	0	0	0	0	0	0	0	0	0	0	0	0	0	0	0	0	0	0	0
Phno	0	2	0	0	0	0	0	0	0	0	0	0	0	0	5	0	0	0	0	0	0	0	0	0	0	0	0	2	0	0	0	0
Eucy	0	0	0	0	1	0	0	0	0	0	0	2	0	0	0	0	0	0	0	0	0	0	0	0	0	0	0	0	0	0	0	0
Flli	0	0	0	0	0	0	0	3	0	0	0	0	0	0	0	0	0	0	0	0	0	0	0	0	0	0	0	0	0	0	0	0
Lyca	0	0	1	0	0	0	0	0	0	0	0	0	0	0	0	0	0	0	0	0	0	0	0	0	0	0	0	0	0	0	0	0
Maar	0	0	0	0	0	0	1	0	0	0	0	0	0	0	0	0	0	0	0	0	0	0	0	0	0	0	0	0	0	0	0	0
The numbers that appear in the cells refer to the number of visits observed
